# Supplementary material for: Fzr/Cdh1 Promotes the Differentiation of Neural Stem Cell Lineages in Drosophila
Source: Front Cell Dev Biol. 2020 Feb 11;8:60. doi: 10.3389/fcell.2020.00060 (PMC7026481; doi:10.3389/fcell.2020.00060)
Supplement: Supplementary file 2 [file Data_Sheet_2.xlsx]

## Sheet: Fig. 1B
	GMC (Dpn- Ase+) number per type I clone
	Control	fzrA	fzrB	fzr8F3	fzrA + Dp(1;3)DC120	fzrB + Dp(1;3)DC120	fzr8F3 + Dp(1;3)DC120	fzrA + tub>Fzr-HA	fzrB + tub>Fzr-HA	fzr8F3+ tub>Fzr-HA
	5	7	20	21	7	4	4	4	5	4
	3	11	19	30	6	4	4	3	3	3
	3	20	18	12	6	4	5	3	3	0
	3	15	4	18	5	4	3	4	4	13
	4	26	26	24	4	3	5	5	6	5
	5	10	22	32	3	5	6	3	4	3
	3	26	4	20	5	4	5	2	3	4
	5	9	6	17	4	4	8	7	3	7
	8	11	6	29	4	4	4	3	3	3
	3	8	5	16	4	4	4	3	3	1
	3	18	12	24	4	6	4	3	4	4
	3	11	26	15	4	4	3	1	3	5
	4	9	20	19	6	4	4	4	4	6
	5	15	35	11	4	4	1	5	4	6
	6	12	32	24	4	3	4	3	3	4
	4	17	21	21	6	4	5	1	5	6
	4	23	19	32	4	4		3	6	5
	5	21	24	15	4	4		5	3	4
	3	24	25	28	4	3		5	6	4
	4	25	26	15	5	4		5	4	5
	4	28	28	25	4			2	9	3
	3	24	29	35	4			5	5	2
	5	16	30	14	5			3	4	3
	3	12	20	9				5		4
	3	23	21					3		4
	4	16	14					4		3
	2	28	4					2		6
	4	21	3					5		4
	4	20	18					3		4
	3	17	25					3
	3	19	24					2
	3	5	27
	3	15	24
	6	12	20
	4	15	16
	4	21	18
	3	21	20
	5	18	22
	4	20	16
	4	26	25
		12	23
		14	20
		29	20
		26	10
		16	34
		26	22
Values calculated by Prism
Number of values	40	46	46	24	23	20	16	31	23	29
Mean	3.9	17.8	19.6	21.1	4.6	4	4.3	3.5	4.2	4.3
Std. Deviation	1.1	6.4	8.2	7.3	0.99	0.65	1.5	1.4	1.5	2.3
Std. Error of Mean	0.18	0.94	1.2	1.5	0.21	0.15	0.37	0.24	0.31	0.42

## Sheet: Fig. 1C
Genotype	Control	fzrA	fzrB	fzr8F3	fzrA + Dp(1;3)DC120	fzrB + Dp(1;3)DC120	fzr8F3 + Dp(1;3)DC120	fzrA + tub>Fzr-HA	fzrB + tub>Fzr-HA	fzr8F3+ tub>Fzr-HA
GFP+ NSC clones with more than 1 NSC	0	0	3	11	0	0	2	0	1	3
GFP+ NSC clones with 1 NSCs	40	46	43	13	23	20	14	31	22	26
Total clone	40	46	46	24	23	20	16	31	23	29
% clones with NSC overproliferation/ NSC clones	0	0	6.52174	45.8333	0	0	12.5	0	4.34783	10.3448

## Sheet: Fig. 1F
	GMCs per type I clone
	Wor-Gal4; UAS-Dcr2>
	Control	fzrRNAi	UAS-Fzr-HA
	4	15	0
	2	25	0
	3	18	0
	5	5	0
	4	12	0
	3	20	0
	3	6	0
	4	8	0
	1	17	0
	3	17	0
	4	34	1
	3	30	3
	3	22	3
	3	23	2
	4	8	2
	4	20	4
	4	25	3
	4	26	4
	4	33	5
	2	15	4
		14	3
		13	4
		13	3
		15	4
		21	3
		12	4
		12	3
		16	4
		13	3
		14	4
		12	3
		11	2
		14	4
		16	2
		15	2
		3	3
		10	3
		8	4
		19	3
		15	3
		4	4
		9	4
		10	4
		14	4
		4	3
		13	4
		10	4
		11	3
		10	3
		11	4
			3
			3
			3
			3
			4
			3
Values calculated by Prism
Number of values	20	50	56
Mean	3.35	14.8	2.7
Std. Deviation	0.933	7.02	1.45
Std. Error of Mean	0.209	0.993	0.194

## Sheet: Fig. 1G
	Mitotic GMC (PH3+Ase+Dpn-) number per type I clone
	Wor-Gal4; UAS-Dcr2>
	Control	fzrRNAi	UAS-Fzr-HA
	1	7	1
	0	1	0
	1	4	0
	2	2	1
	0	5	1
	0	3	0
	0	2	1
	0	4	0
	0	3	0
	0	1	0
	1	4	0
	1	8	0
	1	2	1
	1	5	0
	0	0	0
	1	3	0
	0	7	0
	0	5	0
	1	3	0
	0	1	0
	1	1	0
	1	2	0
	0	1	1
	0	2	1
	1	4	0
	1	5	1
	0	1	0
	0	3	1
	0	0	0
	0	2	0
	0	2	0
	0	2	0
	0	1	1
	1	6	1
	1	5	1
	0	0	1
	0	1	1
	0	0	0
	0	2	1
	1	1	1
	0	1	0
	0	1
	0	2
	1	2
	0	0
	1	1
	0	0
	1	4
	0	1
	0	3
Values calculated by Prism
Number of values	50	50	41
Mean	0.4	2.5	0.39
Std. Deviation	0.53	2	0.49
Std. Error of Mean	0.076	0.28	0.077

## Sheet: Fig. S1B
	GMC and imINP (Dpn- Ase+) number per type II clone
	Control	fzrA	fzrB	fzr8F3	fzrA + tub>Fzr-HA	fzrB + tub>Fzr-HA	fzr8F3 + tub>Fzr-HA
	9	65	52	38	23	18	17
	18	50	57	46	14	28	40
	28	49	65	80	21	10	17
	28	65	47	59	29	31	21
	9	67	56	68	19	14	18
	9	53	62	37	17	29	10
	9	46	72	64	24	31	23
	21	63	42	42	19	17	18
	28	66	50	59	27	26	23
	23	48	68	53	21	17	17
	28	63	29	53	28	27	21
		73	56	26	30	15	15
		49	65	70	22	22	7
		61	53	25	32	13	20
		55	73	55	25	14	17
		55	71	53	17	17	27
		65	60	91	27	18	14
		73	46	46	39		9
		60	79	82	16		20
		59	71	40	27
		58	67		20
		70	69
		61
		65
Values calculated by Prism
Number of values	11	24	22	20	21	17	19
Mean	19.1	60	59.5	54.4	23.7	20.4	18.6
Std. Deviation	8.63	7.88	12.1	17.9	6.09	6.87	7.18
Std. Error of Mean	2.6	1.61	2.58	4	1.33	1.67	1.65

## Sheet: Fig S1C
	maINP (Dpn- Ase+) number per type II clone
	Control	fzrA	fzrB	fzr8F3	fzrA + tub>Fzr-HA	fzrB + tub>Fzr-HA	fzr8F3 + tub>Fzr-HA
	21	18	9	9	24	13	18
	21	11	15	18	20	22	13
	21	27	12	18	26	28	17
	24	29	9	22	27	26	27
	22	20	27	16	21	26	15
	17	20	21	5	21	25	8
	19	10	23	22	28	30	21
	19	24	15	18	18	27	25
	27	23	18	23	18	25	20
	23	17	21	26	17	28	19
	20	23	6	25	25	27	23
		24	10	17	28	26	13
		15	23	10	23	22	4
		22	23	11	29	22	7
		15	25	13	31	20	3
		10	23	21	30	30	19
		22	25	23	30	24	7
		21	15	11	22		7
		20	30	33	21		10
		16	24	14	25
		25	15		29
		29	18
		19
		22
Values calculated by Prism
Number of values	11	24	22	20	21	17	19
Mean	21.3	20.1	18.5	17.8	24.4	24.8	14.5
Std. Deviation	2.72	5.36	6.6	6.83	4.38	4.15	7.26
Std. Error of Mean	0.821	1.09	1.41	1.53	0.955	1.01	1.67

## Sheet: Fig.S1D
Genotype	Control	fzrA	fzrB	fzr8F3	fzrA + tub>Fzr-HA	fzrB + tub>Fzr-HA	fzr8F3+ tub>Fzr-HA
GFP+ NSC clones with more than 1 NSC	0	0	0	16	0	0	12
GFP+ NSC clones with 1 NSCs	11	24	22	4	21	17	7
Total clone	11	24	22	20	21	17	19
% clones with NSC overproliferation/ NSC clones	0	0	0	80	0	0	63.1579

## Sheet: Fig. S1F
	immaINP (small PntP1+Ase-) number per type II clone
	Control	frzA	frzB
	2	2	2
	2	2	1
	2	2	1
	1	2	2
	1	3	3
	2	1	2
	3	2	1
	2	2	2
	2	3	2
	2	3	2
	1	2	2
	1	2	1
	3	2	1
	3	1	3
	1	1	3
	3	2	2
	3	1	1
	2	3	3
	3	2	1
	1	2	3
	2	2
	1	2
		2
		1
		3
Values calculated by Prism
Number of values	22	25	20
Mean	2	2	1.9
Std. Deviation	0.79	0.65	0.79
Std. Error of Mean	0.17	0.13	0.18

## Sheet: Fig. S1G
	immaINP (small PntP1+Ase+) number per type II clone
	Control	frzA	frzB
	3	3	5
	4	5	4
	3	4	3
	4	4	2
	5	4	4
	3	5	3
	2	2	3
	4	3	5
	4	3	4
	3	5	4
	4	4	2
	3	4	6
	2	4	5
	2	4	5
	3	5	5
	2	4	3
	2	3	3
	2	5	2
	3	3	3
	3	3	2
	3	2
	3	2
		3
		3
		2
Values calculated by Prism
Number of values	22	25	20
Mean	3	3.6	3.7
Std. Deviation	0.84	1	1.2
Std. Error of Mean	0.18	0.2	0.27

## Sheet: Fig. S1J
	GMC and immaINP (Dpn- Ase+) number per type II clone
	Type II driver>
	control	fzrRNAi
	15	47
	12	47
	19	41
	23	20
	23	44
		42
		69
		50
		41
		80
Values calculated by Prism
Number of values	5	10
Mean	18.4	48.1
Std. Deviation	4.88	16.3
Std. Error of Mean	2.18	5.17

[truncated: 17 more sheets: Fig. S1K, Fig. S1L, Fig. 2B, Fig. 2C, Fig. 2E, Fig. 2F, Fig. 2G, Fig. 2K, Fig. 2M, Fig. S2H, Fig. S2I, Fig. 4B, Fig. 4D, Fig. 4E, Fig. S3E, Fig. S3G, Fig. S3H]
